# Supplementary material for: Non-Covalent Linkage of Helper Functions to Dumbbell-Shaped DNA Vectors for Targeted Delivery
Source: Pharmaceutics. 2023 Jan 21;15(2):370. doi: 10.3390/pharmaceutics15020370 (PMC9962178; doi:10.3390/pharmaceutics15020370)
Supplement: Supplementary file 1 [file pharmaceutics-15-00370-s001.zip]

Archive with 1 entries (1 files):
- pharmaceutics-2066798-supplementary.pdf
